# Supplementary material for: Association of Midgut Bacteria and Their Metabolic Pathways with Zika Infection and Insecticide Resistance in Colombian Aedes aegypti Populations
Source: Viruses. 2022 Oct 6;14(10):2197. doi: 10.3390/v14102197 (PMC9609292; doi:10.3390/v14102197)
Supplement: Supplementary file 1 [file viruses-14-02197-s001.zip]

Archive with 3 entries (3 files):
- Supplementary Table S1.xlsx
- Supplementary Table S2.xlsx
- Supplementary_Material_Paper ZIKV 20_08_2022.pdf
